# Supplementary material for: Genetically modified macrophages accelerate myelin repair
Source: EMBO Mol Med. 2022 Jul 13;14(8):e14759. doi: 10.15252/emmm.202114759 (PMC9358396; doi:10.15252/emmm.202114759)
Supplement: Supplementary file 2 — Source Data for Appendix [file EMMM-14-e14759-s004.zip]

Archive with 14 entries (9 files):
- Appendix Supplementary Data/
- Appendix Supplementary Data/Appendix Supplementary Figure 2/
- Appendix Supplementary Data/Appendix Supplementary Figure 2/colony assay.csv
- Appendix Supplementary Data/Appendix Supplementary Figure 2/percentage PI+ cells.csv
- Appendix Supplementary Data/Appendix Supplementary Figure 2/percentage Viobility Dye.csv
- Appendix Supplementary Data/Appendix Supplementary Figure 3/
- Appendix Supplementary Data/Appendix Supplementary Figure 3/Oil Red O images/
- Appendix Supplementary Data/Appendix Supplementary Figure 3/Oil Red O images/907A_15122021_40X.tif
- Appendix Supplementary Data/Appendix Supplementary Figure 3/Oil Red O images/SEMA409A_40X.tif
- Appendix Supplementary Data/Appendix Supplementary Figure 3/percentage area labeled with Oil Red O.csv
- Appendix Supplementary Data/Appendix Supplementary Figure 4/
- Appendix Supplementary Data/Appendix Supplementary Figure 4/C2-MAX_sema 7 d gfp mbp cd3.lif - 901 sema gfp mbp cd3 branched 003.tif
- Appendix Supplementary Data/Appendix Supplementary Figure 4/C2-MAX_sema 7 d gfp mbp cd3.lif - 907 sema gfp mbp cd3 branched002.tif
- Appendix Supplementary Data/Appendix Supplementary Figure 4/C2-MAX_sema 7 d gfp mbp cd3.lif - 907 sema gfp mbp cd3 lymp001.tif
