# Supplementary material for: Genetically modified macrophages accelerate myelin repair
Source: EMBO Mol Med. 2022 Jul 13;14(8):e14759. doi: 10.15252/emmm.202114759 (PMC9358396; doi:10.15252/emmm.202114759)
Supplement: Supplementary file 2 — Source Data for Appendix [file EMMM-14-e14759-s004.zip › Appendix Supplementary Data/Appendix Supplementary Figure 2/colony assay.csv]

total colonies	GFP	Sema 3F-GFP		red colonies	GFP	Sema 3F-GFP		white colonies	GFP	Sema3F-GFP
	201,	137,			6,	4,			195,	133,
	413,	315,			13,	12,			400,	303,
	306,	318,			11,	7,			295,	311,
	348,	319,			20,	15,			328,	304,
