# Supplementary material for: Genetically modified macrophages accelerate myelin repair
Source: EMBO Mol Med. 2022 Jul 13;14(8):e14759. doi: 10.15252/emmm.202114759 (PMC9358396; doi:10.15252/emmm.202114759)
Supplement: Supplementary file 2 — Source Data for Appendix [file EMMM-14-e14759-s004.zip › Appendix Supplementary Data/Appendix Supplementary Figure 2/percentage PI+ cells.csv]

GFP	Sema 3F-GFP
8,566978	7,831326
7,804878	7,894737
	11,656440
7,346327	8,157100
4,459459	9,876543
6,512301	7,692307
