# Supplementary material for: Genetically modified macrophages accelerate myelin repair
Source: EMBO Mol Med. 2022 Jul 13;14(8):e14759. doi: 10.15252/emmm.202114759 (PMC9358396; doi:10.15252/emmm.202114759)
Supplement: Supplementary file 2 — Source Data for Appendix [file EMMM-14-e14759-s004.zip › Appendix Supplementary Data/Appendix Supplementary Figure 2/percentage Viobility Dye.csv]

GFP	Sema 3F-GFP
12,635380	14,843010
16,490930	11,752040
35,060330	11,072360
13,557960	11,173630
13,431870	10,733840
17,676770	8,740360
