# Supplementary material for: Genetically modified macrophages accelerate myelin repair
Source: EMBO Mol Med. 2022 Jul 13;14(8):e14759. doi: 10.15252/emmm.202114759 (PMC9358396; doi:10.15252/emmm.202114759)
Supplement: Supplementary file 2 — Source Data for Appendix [file EMMM-14-e14759-s004.zip › Appendix Supplementary Data/Appendix Supplementary Figure 3/percentage area labeled with Oil Red O.csv]

gfp	sema
14,160000	14,889000
11,149500	1,458000
10,600000	10,798330
5,966000	3,109000
5,219000	7,854000
