# Supplementary material for: Genetically modified macrophages accelerate myelin repair
Source: EMBO Mol Med. 2022 Jul 13;14(8):e14759. doi: 10.15252/emmm.202114759 (PMC9358396; doi:10.15252/emmm.202114759)
Supplement: Supplementary file 3 — Source Data for Figure 1 [file EMMM-14-e14759-s003.zip]

Archive with 5 entries (4 files):
- Fig1/
- Fig1/FACS GFP CD11b GA4.tif
- Fig1/HSC3 3-3 x20 gfp cy5mbp red CM8_Cy5.tif
- Fig1/HSC3 3-3 x20 gfp cy5mbp red CM8_FITC.tif
- Fig1/HSC3 3-3 x20 gfp cy5mbp red CM8_TRITC.tif
