# Supplementary material for: Genetically modified macrophages accelerate myelin repair
Source: EMBO Mol Med. 2022 Jul 13;14(8):e14759. doi: 10.15252/emmm.202114759 (PMC9358396; doi:10.15252/emmm.202114759)
Supplement: Supplementary file 4 — Source Data for Figure 2 [file EMMM-14-e14759-s002.zip]

Archive with 8 entries (6 files):
- Fig 2/
- Fig 2/Boyden migration assay-fold increase.csv
- Fig 2/Fig 2-images/
- Fig 2/Fig 2-images/WB GFP.png
- Fig 2/Fig 2-images/WB Sema.png
- Fig 2/statistics Boyden migration.csv
- Fig 2/statistics transduction efficiency in vitro.csv
- Fig 2/transduction efficiency in vitro.csv
