# Supplementary material for: Genetically modified macrophages accelerate myelin repair
Source: EMBO Mol Med. 2022 Jul 13;14(8):e14759. doi: 10.15252/emmm.202114759 (PMC9358396; doi:10.15252/emmm.202114759)
Supplement: Supplementary file 4 — Source Data for Figure 2 [file EMMM-14-e14759-s002.zip › Fig 2/Boyden migration assay-fold increase.csv]

control	anti Nrp-2	R. Sema 3F	R. Sema 3F+anti Nrp-2		super NT	super GFP	super GFP+Nrp2	super Sema 3F	Super Sema+Nrp2
1,086957	0,6956522	1,982609	1,269565		1,073482	1,182109	0,9968051	1,539936	0,6645367
0,9130435	0,9652174	1,817391	0,8521739		0,9265175	1,239617	1,130990	2,332268	1,035144
1,015625	0,5859375	2,398438	0,8203125		1,087379	0,9417475	0,7572815	2,854369	0,6310679
0,984375	0,6484375	2,664063	0,7421875		0,9126214	1,262136	0,5242718	2,563107	0,8349515
1,008403	0,2605042	2,210084	0,4537815		0,6556017	1,261411	1,012448	2,016598	0,6804979
0,9915966	0,3865546	1,352941	0,1764706		1,344398	1,468880	0,6141079	2,365145	0,8962656
