# Supplementary material for: Genetically modified macrophages accelerate myelin repair
Source: EMBO Mol Med. 2022 Jul 13;14(8):e14759. doi: 10.15252/emmm.202114759 (PMC9358396; doi:10.15252/emmm.202114759)
Supplement: Supplementary file 4 — Source Data for Figure 2 [file EMMM-14-e14759-s002.zip › Fig 2/statistics Boyden migration.csv]

Parameter
Table Analyzed	Data 1
One-way analysis of variance
P value	P<0.0001
P value summary	***
Are means signif. different? (P < 0.05)	Yes
Number of groups	9
F	24,72
R squared	0,8146
Bartlett's test for equal variances
Bartlett's statistic (corrected)	22,08
P value	0,0048
P value summary	**
Do the variances differ signif. (P < 0.05)	Yes
ANOVA Table	SS	df	MS
Treatment (between columns)	17,37	8	2,171
Residual (within columns)	3,951	45	0,08781
Total	21,32	53
Bonferroni's Multiple Comparison Test	Mean Diff.	t	Significant? P < 0.05?	Summary	95% CI of diff
control vs anti Nrp-2	0,4096	2,394	No	ns	-0.1734 to 0.9927
control vs R. Sema 3F	-1,071	6,260	Yes	***	-1.654 to -0.4879
control vs R. Sema 3F+anti Nrp-2	0,2809	1,642	No	ns	-0.3021 to 0.8640
control vs super NT	0,0000	0,0000	No	ns	-0.5831 to 0.5831
control vs super GFP	-0,2260	1,321	No	ns	-0.8090 to 0.3571
control vs super GFP+Nrp2	0,1607	0,9392	No	ns	-0.4224 to 0.7437
control vs super Sema 3F	-1,279	7,474	Yes	***	-1.862 to -0.6955
control vs Super Sema+Nrp2	0,2096	1,225	No	ns	-0.3735 to 0.7926
anti Nrp-2 vs R. Sema 3F	-1,481	8,654	Yes	***	-2.064 to -0.8975
anti Nrp-2 vs R. Sema 3F+anti Nrp-2	-0,1287	0,7523	No	ns	-0.7117 to 0.4544
anti Nrp-2 vs super NT	-0,4096	2,394	No	ns	-0.9927 to 0.1734
anti Nrp-2 vs super GFP	-0,6356	3,715	Yes	*	-1.219 to -0.05255
anti Nrp-2 vs super GFP+Nrp2	-0,2489	1,455	No	ns	-0.8320 to 0.3341
anti Nrp-2 vs super Sema 3F	-1,688	9,868	Yes	***	-2.271 to -1.105
anti Nrp-2 vs Super Sema+Nrp2	-0,2000	1,169	No	ns	-0.7831 to 0.3830
R. Sema 3F vs R. Sema 3F+anti Nrp-2	1,352	7,902	Yes	***	0.7688 to 1.935
R. Sema 3F vs super NT	1,071	6,260	Yes	***	0.4879 to 1.654
R. Sema 3F vs super GFP	0,8449	4,939	Yes	***	0.2619 to 1.428
R. Sema 3F vs super GFP+Nrp2	1,232	7,199	Yes	***	0.6486 to 1.815
R. Sema 3F vs super Sema 3F	-0,2076	1,214	No	ns	-0.7907 to 0.3754
R. Sema 3F vs Super Sema+Nrp2	1,281	7,485	Yes	***	0.6975 to 1.864
R. Sema 3F+anti Nrp-2 vs super NT	-0,2809	1,642	No	ns	-0.8640 to 0.3021
R. Sema 3F+anti Nrp-2 vs super GFP	-0,5069	2,963	No	ns	-1.090 to 0.07615
R. Sema 3F+anti Nrp-2 vs super GFP+Nrp2	-0,1202	0,7028	No	ns	-0.7033 to 0.4628
R. Sema 3F+anti Nrp-2 vs super Sema 3F	-1,559	9,116	Yes	***	-2.143 to -0.9764
R. Sema 3F+anti Nrp-2 vs Super Sema+Nrp2	-0,07133	0,4169	No	ns	-0.6544 to 0.5117
super NT vs super GFP	-0,2260	1,321	No	ns	-0.8090 to 0.3571
super NT vs super GFP+Nrp2	0,1607	0,9392	No	ns	-0.4224 to 0.7437
super NT vs super Sema 3F	-1,279	7,474	Yes	***	-1.862 to -0.6955
super NT vs Super Sema+Nrp2	0,2096	1,225	No	ns	-0.3735 to 0.7926
super GFP vs super GFP+Nrp2	0,3867	2,260	No	ns	-0.1964 to 0.9697
super GFP vs super Sema 3F	-1,053	6,153	Yes	***	-1.636 to -0.4695
super GFP vs Super Sema+Nrp2	0,4356	2,546	No	ns	-0.1475 to 1.019
super GFP+Nrp2 vs super Sema 3F	-1,439	8,413	Yes	***	-2.022 to -0.8562
super GFP+Nrp2 vs Super Sema+Nrp2	0,04891	0,2859	No	ns	-0.5341 to 0.6320
super Sema 3F vs Super Sema+Nrp2	1,488	8,699	Yes	***	0.9051 to 2.071
