# Supplementary material for: Genetically modified macrophages accelerate myelin repair
Source: EMBO Mol Med. 2022 Jul 13;14(8):e14759. doi: 10.15252/emmm.202114759 (PMC9358396; doi:10.15252/emmm.202114759)
Supplement: Supplementary file 4 — Source Data for Figure 2 [file EMMM-14-e14759-s002.zip › Fig 2/statistics transduction efficiency in vitro.csv]

Parameter
Table Analyzed	Data 1
Column A	pgk-GFP
vs	vs
Column B	pgk-Sema 3F
Unpaired t test
P value	P<0.0001
P value summary	***
Are means signif. different? (P < 0.05)	Yes
One- or two-tailed P value?	Two-tailed
t, df	t=5.748 df=14
How big is the difference?
Mean ± SEM of column A	76.70 ± 4.783 N=8
Mean ± SEM of column B	35.78 ± 5.274 N=8
Difference between means	40.93 ± 7.120
95% confidence interval	25.65 to 56.20
R squared	0,7024
F test to compare variances
F,DFn, Dfd	1.216, 7, 7
P value	0,8033
P value summary	ns
Are variances significantly different?	No
