# Supplementary material for: Genetically modified macrophages accelerate myelin repair
Source: EMBO Mol Med. 2022 Jul 13;14(8):e14759. doi: 10.15252/emmm.202114759 (PMC9358396; doi:10.15252/emmm.202114759)
Supplement: Supplementary file 4 — Source Data for Figure 2 [file EMMM-14-e14759-s002.zip › Fig 2/transduction efficiency in vitro.csv]

pgk-GFP	pgk-Sema 3F
65,100000	20,000000
88,800000	56,300000
50,200000	14,400000
91,800000	44,200000
83,700000	33,300000
78,400000	49,200000
75,000000	43,600000
80,600000	25,200000
