# Supplementary material for: Genetically modified macrophages accelerate myelin repair
Source: EMBO Mol Med. 2022 Jul 13;14(8):e14759. doi: 10.15252/emmm.202114759 (PMC9358396; doi:10.15252/emmm.202114759)
Supplement: Supplementary file 5 — Source Data for Figure 3 [file EMMM-14-e14759-s008.zip]

Archive with 14 entries (12 files):
- Fig 3/
- Fig 3/images/
- Fig 3/images/Iba1(R)_Sema3F(G)_DAPI(B)_156_2_2m_4dpl.tif
- Fig 3/images/Iba1(R)_Sema3F(G)_DAPI(B)_510_1_12m_4dpl.tif
- Fig 3/images/Iba1(R)_Sema3F(G)_DAPI(B)_601_1_18m_4dpl.tiff
- Fig 3/Nrp2 expression with age.csv
- Fig 3/Percentage of Sema3F+among Iba 1.csv
- Fig 3/Sema 3F + Iba multiple comp.csv
- Fig 3/Sema 3F cells data.csv
- Fig 3/Sema 3F+ cells statistics.csv
- Fig 3/Sema3F + cells multiple comp.csv
- Fig 3/statistics Boyden young versusmiddle age OPCs.csv
- Fig 3/statistics percentage Sema among Iba1.csv
- Fig 3/young versus middle age OPC boyden.csv
