# Supplementary material for: Genetically modified macrophages accelerate myelin repair
Source: EMBO Mol Med. 2022 Jul 13;14(8):e14759. doi: 10.15252/emmm.202114759 (PMC9358396; doi:10.15252/emmm.202114759)
Supplement: Supplementary file 5 — Source Data for Figure 3 [file EMMM-14-e14759-s008.zip › Fig 3/Nrp2 expression with age.csv]

P60-OPCs		P360-OPCs			P60-oligo enriched		P360-oligo-enriched
8,754545		9,056360			1353,000000		1582,
9,080579		9,217748			686,000000		847,
8,761636		9,122974			1344,000000		2340,
							1115,
