# Supplementary material for: Genetically modified macrophages accelerate myelin repair
Source: EMBO Mol Med. 2022 Jul 13;14(8):e14759. doi: 10.15252/emmm.202114759 (PMC9358396; doi:10.15252/emmm.202114759)
Supplement: Supplementary file 5 — Source Data for Figure 3 [file EMMM-14-e14759-s008.zip › Fig 3/Percentage of Sema3F+among Iba 1.csv]

	Young P60	Young P60	Young P60	Young P60	Young P60	Young P60	Young P60	Young P60	Old P360	Old P360	Old P360	Old P360	Old P360	Old P360	Old P360	Old P360	Old P540	Old P540	Old P540	Old P540	Old P540	Old P540	Old P540	Old P540
NWM	0,000000000	0,000000000	2,380952000	12,500000000	5,555555000	11,538460000	5,882353000	13,043480000	10,202700000	5,857143000	3,851798000	6,236244000	0,000000000	12,962960000	2,116402000	6,666667000	0,000000000	6,818182000	0,000000000	0,000000000	0,000000000	0,000000000	12,500000000
4dpl	41,565040000	15,164260000	31,715310000	8,230241000	31,246410000				13,098460000	17,942190000	8,212561000	19,846820000					7,189882000	10,042030000	8,283180000	19,347830000
7dpl	11,402500000	10,512080000	8,943834000	11,617700000	5,801197000				15,337570000	5,520394000	12,261270000	4,810487000					7,265563000	4,655573000	10,063360000	9,025338000
