# Supplementary material for: Genetically modified macrophages accelerate myelin repair
Source: EMBO Mol Med. 2022 Jul 13;14(8):e14759. doi: 10.15252/emmm.202114759 (PMC9358396; doi:10.15252/emmm.202114759)
Supplement: Supplementary file 5 — Source Data for Figure 3 [file EMMM-14-e14759-s008.zip › Fig 3/Sema 3F + Iba multiple comp.csv]

Compare cell means regardless of rows and columns
Number of families	1
Number of comparisons per family	36
Alpha	0,05
Tukey's multiple comparisons test	Predicted (LS) mean diff.	95.00% CI of diff.	Significant?	Summary	Adjusted P Value
NWM:Young P60 vs. NWM:Old P360	0,3759	-9.680 to 10.43	No	ns	>0.9999
NWM:Young P60 vs. NWM:Old P540	3,603	-6.806 to 14.01	No	ns	0,9651
NWM:Young P60 vs. 4dpl:Young P60	-19,22	-30.69 to -7.756	Yes	****	<0.0001
NWM:Young P60 vs. 4dpl:Old P360	-8,412	-20.73 to 3.904	No	ns	0,4020
NWM:Young P60 vs. 4dpl:Old P540	-4,853	-17.17 to 7.463	No	ns	0,9281
NWM:Young P60 vs. 7dpl:Young P60	-3,293	-14.76 to 8.173	No	ns	0,9889
NWM:Young P60 vs. 7dpl:Old P360	-3,120	-15.44 to 9.196	No	ns	0,9952
NWM:Young P60 vs. 7dpl:Old P540	-1,390	-13.71 to 10.93	No	ns	>0.9999
NWM:Old P360 vs. NWM:Old P540	3,227	-7.182 to 13.64	No	ns	0,9820
NWM:Old P360 vs. 4dpl:Young P60	-19,60	-31.06 to -8.132	Yes	****	<0.0001
NWM:Old P360 vs. 4dpl:Old P360	-8,788	-21.10 to 3.528	No	ns	0,3447
NWM:Old P360 vs. 4dpl:Old P540	-5,229	-17.55 to 7.087	No	ns	0,8945
NWM:Old P360 vs. 7dpl:Young P60	-3,669	-15.13 to 7.797	No	ns	0,9782
NWM:Old P360 vs. 7dpl:Old P360	-3,496	-15.81 to 8.820	No	ns	0,9897
NWM:Old P360 vs. 7dpl:Old P540	-1,766	-14.08 to 10.55	No	ns	>0.9999
NWM:Old P540 vs. 4dpl:Young P60	-22,82	-34.60 to -11.05	Yes	****	<0.0001
NWM:Old P540 vs. 4dpl:Old P360	-12,02	-24.62 to 0.5906	No	ns	0,0722
NWM:Old P540 vs. 4dpl:Old P540	-8,456	-21.06 to 4.150	No	ns	0,4262
NWM:Old P540 vs. 7dpl:Young P60	-6,896	-18.67 to 4.881	No	ns	0,6053
NWM:Old P540 vs. 7dpl:Old P360	-6,723	-19.33 to 5.883	No	ns	0,7143
NWM:Old P540 vs. 7dpl:Old P540	-4,993	-17.60 to 7.613	No	ns	0,9261
4dpl:Young P60 vs. 4dpl:Old P360	10,81	-2.682 to 24.30	No	ns	0,2084
4dpl:Young P60 vs. 4dpl:Old P540	14,37	0.8770 to 27.86	Yes	*	0,0293
4dpl:Young P60 vs. 7dpl:Young P60	15,93	3.209 to 28.65	Yes	**	0,0055
4dpl:Young P60 vs. 7dpl:Old P360	16,10	2.610 to 29.59	Yes	**	0,0094
4dpl:Young P60 vs. 7dpl:Old P540	17,83	4.340 to 31.32	Yes	**	0,0028
4dpl:Old P360 vs. 4dpl:Old P540	3,559	-10.66 to 17.78	No	ns	0,9955
4dpl:Old P360 vs. 7dpl:Young P60	5,120	-8.372 to 18.61	No	ns	0,9413
4dpl:Old P360 vs. 7dpl:Old P360	5,293	-8.929 to 19.51	No	ns	0,9473
4dpl:Old P360 vs. 7dpl:Old P540	7,023	-7.199 to 21.24	No	ns	0,7893
4dpl:Old P540 vs. 7dpl:Young P60	1,560	-11.93 to 15.05	No	ns	>0.9999
4dpl:Old P540 vs. 7dpl:Old P360	1,733	-12.49 to 15.95	No	ns	>0.9999
4dpl:Old P540 vs. 7dpl:Old P540	3,463	-10.76 to 17.68	No	ns	0,9963
7dpl:Young P60 vs. 7dpl:Old P360	0,1730	-13.32 to 13.66	No	ns	>0.9999
7dpl:Young P60 vs. 7dpl:Old P540	1,903	-11.59 to 15.39	No	ns	>0.9999
7dpl:Old P360 vs. 7dpl:Old P540	1,730	-12.49 to 15.95	No	ns	>0.9999
Test details	Predicted (LS) mean 1	Predicted (LS) mean 2	Predicted (LS) mean diff.	SE of diff.	N1	N2	q	DF
NWM:Young P60 vs. NWM:Old P360	6,363	5,987	0,3759	3,069	8	8	0,1732	40,00
NWM:Young P60 vs. NWM:Old P540	6,363	2,760	3,603	3,176	8	7	1,604	40,00
NWM:Young P60 vs. 4dpl:Young P60	6,363	25,58	-19,22	3,499	8	5	7,769	40,00
NWM:Young P60 vs. 4dpl:Old P360	6,363	14,78	-8,412	3,758	8	4	3,166	40,00
NWM:Young P60 vs. 4dpl:Old P540	6,363	11,22	-4,853	3,758	8	4	1,826	40,00
NWM:Young P60 vs. 7dpl:Young P60	6,363	9,655	-3,293	3,499	8	5	1,331	40,00
NWM:Young P60 vs. 7dpl:Old P360	6,363	9,482	-3,120	3,758	8	4	1,174	40,00
NWM:Young P60 vs. 7dpl:Old P540	6,363	7,752	-1,390	3,758	8	4	0,5230	40,00
NWM:Old P360 vs. NWM:Old P540	5,987	2,760	3,227	3,176	8	7	1,437	40,00
NWM:Old P360 vs. 4dpl:Young P60	5,987	25,58	-19,60	3,499	8	5	7,921	40,00
NWM:Old P360 vs. 4dpl:Old P360	5,987	14,78	-8,788	3,758	8	4	3,307	40,00
NWM:Old P360 vs. 4dpl:Old P540	5,987	11,22	-5,229	3,758	8	4	1,968	40,00
NWM:Old P360 vs. 7dpl:Young P60	5,987	9,655	-3,669	3,499	8	5	1,483	40,00
NWM:Old P360 vs. 7dpl:Old P360	5,987	9,482	-3,496	3,758	8	4	1,315	40,00
NWM:Old P360 vs. 7dpl:Old P540	5,987	7,752	-1,766	3,758	8	4	0,6644	40,00
NWM:Old P540 vs. 4dpl:Young P60	2,760	25,58	-22,82	3,594	7	5	8,982	40,00
NWM:Old P540 vs. 4dpl:Old P360	2,760	14,78	-12,02	3,847	7	4	4,417	40,00
NWM:Old P540 vs. 4dpl:Old P540	2,760	11,22	-8,456	3,847	7	4	3,109	40,00
NWM:Old P540 vs. 7dpl:Young P60	2,760	9,655	-6,896	3,594	7	5	2,714	40,00
NWM:Old P540 vs. 7dpl:Old P360	2,760	9,482	-6,723	3,847	7	4	2,472	40,00
NWM:Old P540 vs. 7dpl:Old P540	2,760	7,752	-4,993	3,847	7	4	1,836	40,00
4dpl:Young P60 vs. 4dpl:Old P360	25,58	14,78	10,81	4,117	5	4	3,713	40,00
4dpl:Young P60 vs. 4dpl:Old P540	25,58	11,22	14,37	4,117	5	4	4,936	40,00
4dpl:Young P60 vs. 7dpl:Young P60	25,58	9,655	15,93	3,882	5	5	5,804	40,00
4dpl:Young P60 vs. 7dpl:Old P360	25,58	9,482	16,10	4,117	5	4	5,531	40,00
4dpl:Young P60 vs. 7dpl:Old P540	25,58	7,752	17,83	4,117	5	4	6,125	40,00
4dpl:Old P360 vs. 4dpl:Old P540	14,78	11,22	3,559	4,340	4	4	1,160	40,00
4dpl:Old P360 vs. 7dpl:Young P60	14,78	9,655	5,120	4,117	4	5	1,759	40,00
4dpl:Old P360 vs. 7dpl:Old P360	14,78	9,482	5,293	4,340	4	4	1,725	40,00
4dpl:Old P360 vs. 7dpl:Old P540	14,78	7,752	7,023	4,340	4	4	2,289	40,00
4dpl:Old P540 vs. 7dpl:Young P60	11,22	9,655	1,560	4,117	4	5	0,5360	40,00
4dpl:Old P540 vs. 7dpl:Old P360	11,22	9,482	1,733	4,340	4	4	0,5648	40,00
4dpl:Old P540 vs. 7dpl:Old P540	11,22	7,752	3,463	4,340	4	4	1,129	40,00
7dpl:Young P60 vs. 7dpl:Old P360	9,655	9,482	0,1730	4,117	5	4	0,05944	40,00
7dpl:Young P60 vs. 7dpl:Old P540	9,655	7,752	1,903	4,117	5	4	0,6537	40,00
7dpl:Old P360 vs. 7dpl:Old P540	9,482	7,752	1,730	4,340	4	4	0,5638	40,00
