# Supplementary material for: Genetically modified macrophages accelerate myelin repair
Source: EMBO Mol Med. 2022 Jul 13;14(8):e14759. doi: 10.15252/emmm.202114759 (PMC9358396; doi:10.15252/emmm.202114759)
Supplement: Supplementary file 5 — Source Data for Figure 3 [file EMMM-14-e14759-s008.zip › Fig 3/Sema 3F cells data.csv]

	Young P60	Young P60	Young P60	Young P60	Young P60	Young P60	Young P60	Young P60	Old P360	Old P360	Old P360	Old P360	Old P360	Old P360	Old P360	Old P360	Old P540	Old P540	Old P540	Old P540	Old P540	Old P540	Old P540	Old P540
NWM	0,000000000	0,000000000	0,819672100	3,448276000	3,030303000	5,000000000	2,173913000	6,382979000	2,523533000	1,879137000	1,134085000	1,012613000	0,000000000	2,859662000	0,477750500	1,345291000	0,000000000	3,947368000	0,000000000	0,000000000	0,000000000	0,000000000	3,846154000
4dpl	27,212070000	9,180916000	18,493670000	4,219264000	19,080990000				7,014205000	7,328353000	3,464510000	7,775156000					3,550035000	5,970696000	4,413629000	11,468130000
7dpl	7,645688000	6,067636000	5,666010000	6,932384000	3,783139000				7,486981000	2,986890000	7,700853000	2,734101000					4,444445000	3,313743000	6,552130000	6,065121000
