# Supplementary material for: Genetically modified macrophages accelerate myelin repair
Source: EMBO Mol Med. 2022 Jul 13;14(8):e14759. doi: 10.15252/emmm.202114759 (PMC9358396; doi:10.15252/emmm.202114759)
Supplement: Supplementary file 5 — Source Data for Figure 3 [file EMMM-14-e14759-s008.zip › Fig 3/Sema 3F+ cells statistics.csv]

Table Analyzed	Percentage of Sema3F+/DAPI cells (Lesion+PeriLesion)
Two-way ANOVA	Ordinary
Alpha	0,05
Source of Variation	% of total variation	P value	P value summary	Significant?
Interaction	11,19	0,0265	*	Yes
Dpl	38,14	<0.0001	****	Yes
Age	11,84	0,0035	**	Yes
ANOVA table	SS (Type III)	DF	MS	F (DFn, DFd)	P value
Interaction	147,8	4	36,94	F (4, 40) = 3.081	P=0.0265
Dpl	503,6	2	251,8	F (2, 40) = 21.00	P<0.0001
Age	156,4	2	78,19	F (2, 40) = 6.520	P=0.0035
Residual	479,7	40	11,99
Data summary
Number of columns (Age)	3
Number of rows (Dpl)	3
Number of values	49
