# Supplementary material for: Genetically modified macrophages accelerate myelin repair
Source: EMBO Mol Med. 2022 Jul 13;14(8):e14759. doi: 10.15252/emmm.202114759 (PMC9358396; doi:10.15252/emmm.202114759)
Supplement: Supplementary file 5 — Source Data for Figure 3 [file EMMM-14-e14759-s008.zip › Fig 3/Sema3F + cells multiple comp.csv]

Compare cell means regardless of rows and columns
Number of families	1
Number of comparisons per family	36
Alpha	0,05
Tukey's multiple comparisons test	Predicted (LS) mean diff.	95.00% CI of diff.	Significant?	Summary	Adjusted P Value
NWM:Young P60 vs. NWM:Old P360	1,203	-4.471 to 6.877	No	ns	0,9986
NWM:Young P60 vs. NWM:Old P540	1,494	-4.380 to 7.367	No	ns	0,9950
NWM:Young P60 vs. 4dpl:Young P60	-13,03	-19.50 to -6.561	Yes	****	<0.0001
NWM:Young P60 vs. 4dpl:Old P360	-3,789	-10.74 to 3.161	No	ns	0,6902
NWM:Young P60 vs. 4dpl:Old P540	-3,744	-10.69 to 3.205	No	ns	0,7034
NWM:Young P60 vs. 7dpl:Young P60	-3,412	-9.881 to 3.057	No	ns	0,7260
NWM:Young P60 vs. 7dpl:Old P360	-2,620	-9.569 to 4.329	No	ns	0,9433
NWM:Young P60 vs. 7dpl:Old P540	-2,487	-9.436 to 4.462	No	ns	0,9577
NWM:Old P360 vs. NWM:Old P540	0,2906	-5.582 to 6.164	No	ns	>0.9999
NWM:Old P360 vs. 4dpl:Young P60	-14,23	-20.70 to -7.764	Yes	****	<0.0001
NWM:Old P360 vs. 4dpl:Old P360	-4,992	-11.94 to 1.958	No	ns	0,3362
NWM:Old P360 vs. 4dpl:Old P540	-4,947	-11.90 to 2.003	No	ns	0,3478
NWM:Old P360 vs. 7dpl:Young P60	-4,615	-11.08 to 1.854	No	ns	0,3451
NWM:Old P360 vs. 7dpl:Old P360	-3,823	-10.77 to 3.126	No	ns	0,6800
NWM:Old P360 vs. 7dpl:Old P540	-3,690	-10.64 to 3.259	No	ns	0,7189
NWM:Old P540 vs. 4dpl:Young P60	-14,52	-21.17 to -7.879	Yes	****	<0.0001
NWM:Old P540 vs. 4dpl:Old P360	-5,282	-12.39 to 1.831	No	ns	0,2946
NWM:Old P540 vs. 4dpl:Old P540	-5,237	-12.35 to 1.875	No	ns	0,3051
NWM:Old P540 vs. 7dpl:Young P60	-4,906	-11.55 to 1.739	No	ns	0,3018
NWM:Old P540 vs. 7dpl:Old P360	-4,114	-11.23 to 2.999	No	ns	0,6207
NWM:Old P540 vs. 7dpl:Old P540	-3,980	-11.09 to 3.132	No	ns	0,6603
4dpl:Young P60 vs. 4dpl:Old P360	9,242	1.629 to 16.85	Yes	**	0,0078
4dpl:Young P60 vs. 4dpl:Old P540	9,287	1.674 to 16.90	Yes	**	0,0074
4dpl:Young P60 vs. 7dpl:Young P60	9,618	2.441 to 16.80	Yes	**	0,0024
4dpl:Young P60 vs. 7dpl:Old P360	10,41	2.798 to 18.02	Yes	**	0,0018
4dpl:Young P60 vs. 7dpl:Old P540	10,54	2.931 to 18.16	Yes	**	0,0015
4dpl:Old P360 vs. 4dpl:Old P540	0,04493	-7.979 to 8.069	No	ns	>0.9999
4dpl:Old P360 vs. 7dpl:Young P60	0,3766	-7.236 to 7.989	No	ns	>0.9999
4dpl:Old P360 vs. 7dpl:Old P360	1,168	-6.856 to 9.193	No	ns	>0.9999
4dpl:Old P360 vs. 7dpl:Old P540	1,302	-6.723 to 9.326	No	ns	0,9998
4dpl:Old P540 vs. 7dpl:Young P60	0,3317	-7.281 to 7.944	No	ns	>0.9999
4dpl:Old P540 vs. 7dpl:Old P360	1,123	-6.901 to 9.148	No	ns	>0.9999
4dpl:Old P540 vs. 7dpl:Old P540	1,257	-6.767 to 9.281	No	ns	0,9998
7dpl:Young P60 vs. 7dpl:Old P360	0,7918	-6.821 to 8.404	No	ns	>0.9999
7dpl:Young P60 vs. 7dpl:Old P540	0,9251	-6.687 to 8.538	No	ns	>0.9999
7dpl:Old P360 vs. 7dpl:Old P540	0,1333	-7.891 to 8.158	No	ns	>0.9999
Test details	Predicted (LS) mean 1	Predicted (LS) mean 2	Predicted (LS) mean diff.	SE of diff.	N1	N2	q	DF
NWM:Young P60 vs. NWM:Old P360	2,607	1,404	1,203	1,731	8	8	0,9825	40,00
NWM:Young P60 vs. NWM:Old P540	2,607	1,113	1,494	1,792	8	7	1,179	40,00
NWM:Young P60 vs. 4dpl:Young P60	2,607	15,64	-13,03	1,974	8	5	9,335	40,00
NWM:Young P60 vs. 4dpl:Old P360	2,607	6,396	-3,789	2,121	8	4	2,527	40,00
NWM:Young P60 vs. 4dpl:Old P540	2,607	6,351	-3,744	2,121	8	4	2,497	40,00
NWM:Young P60 vs. 7dpl:Young P60	2,607	6,019	-3,412	1,974	8	5	2,444	40,00
NWM:Young P60 vs. 7dpl:Old P360	2,607	5,227	-2,620	2,121	8	4	1,748	40,00
NWM:Young P60 vs. 7dpl:Old P540	2,607	5,094	-2,487	2,121	8	4	1,659	40,00
NWM:Old P360 vs. NWM:Old P540	1,404	1,113	0,2906	1,792	8	7	0,2293	40,00
NWM:Old P360 vs. 4dpl:Young P60	1,404	15,64	-14,23	1,974	8	5	10,20	40,00
NWM:Old P360 vs. 4dpl:Old P360	1,404	6,396	-4,992	2,121	8	4	3,329	40,00
NWM:Old P360 vs. 4dpl:Old P540	1,404	6,351	-4,947	2,121	8	4	3,299	40,00
NWM:Old P360 vs. 7dpl:Young P60	1,404	6,019	-4,615	1,974	8	5	3,306	40,00
NWM:Old P360 vs. 7dpl:Old P360	1,404	5,227	-3,823	2,121	8	4	2,550	40,00
NWM:Old P360 vs. 7dpl:Old P540	1,404	5,094	-3,690	2,121	8	4	2,461	40,00
NWM:Old P540 vs. 4dpl:Young P60	1,113	15,64	-14,52	2,028	7	5	10,13	40,00
NWM:Old P540 vs. 4dpl:Old P360	1,113	6,396	-5,282	2,170	7	4	3,442	40,00
NWM:Old P540 vs. 4dpl:Old P540	1,113	6,351	-5,237	2,170	7	4	3,412	40,00
NWM:Old P540 vs. 7dpl:Young P60	1,113	6,019	-4,906	2,028	7	5	3,422	40,00
NWM:Old P540 vs. 7dpl:Old P360	1,113	5,227	-4,114	2,170	7	4	2,680	40,00
NWM:Old P540 vs. 7dpl:Old P540	1,113	5,094	-3,980	2,170	7	4	2,594	40,00
4dpl:Young P60 vs. 4dpl:Old P360	15,64	6,396	9,242	2,323	5	4	5,626	40,00
4dpl:Young P60 vs. 4dpl:Old P540	15,64	6,351	9,287	2,323	5	4	5,654	40,00
4dpl:Young P60 vs. 7dpl:Young P60	15,64	6,019	9,618	2,190	5	5	6,211	40,00
4dpl:Young P60 vs. 7dpl:Old P360	15,64	5,227	10,41	2,323	5	4	6,338	40,00
4dpl:Young P60 vs. 7dpl:Old P540	15,64	5,094	10,54	2,323	5	4	6,419	40,00
4dpl:Old P360 vs. 4dpl:Old P540	6,396	6,351	0,04493	2,449	4	4	0,02595	40,00
4dpl:Old P360 vs. 7dpl:Young P60	6,396	6,019	0,3766	2,323	4	5	0,2293	40,00
4dpl:Old P360 vs. 7dpl:Old P360	6,396	5,227	1,168	2,449	4	4	0,6748	40,00
4dpl:Old P360 vs. 7dpl:Old P540	6,396	5,094	1,302	2,449	4	4	0,7518	40,00
4dpl:Old P540 vs. 7dpl:Young P60	6,351	6,019	0,3317	2,323	4	5	0,2019	40,00
4dpl:Old P540 vs. 7dpl:Old P360	6,351	5,227	1,123	2,449	4	4	0,6488	40,00
4dpl:Old P540 vs. 7dpl:Old P540	6,351	5,094	1,257	2,449	4	4	0,7259	40,00
7dpl:Young P60 vs. 7dpl:Old P360	6,019	5,227	0,7918	2,323	5	4	0,4820	40,00
7dpl:Young P60 vs. 7dpl:Old P540	6,019	5,094	0,9251	2,323	5	4	0,5632	40,00
7dpl:Old P360 vs. 7dpl:Old P540	5,227	5,094	0,1333	2,449	4	4	0,07702	40,00
