# Supplementary material for: Genetically modified macrophages accelerate myelin repair
Source: EMBO Mol Med. 2022 Jul 13;14(8):e14759. doi: 10.15252/emmm.202114759 (PMC9358396; doi:10.15252/emmm.202114759)
Supplement: Supplementary file 5 — Source Data for Figure 3 [file EMMM-14-e14759-s008.zip › Fig 3/statistics Boyden young versusmiddle age OPCs.csv]

Parameter
Table Analyzed	Data 1
One-way analysis of variance
P value	P<0.0001
P value summary	***
Are means signif. different? (P < 0.05)	Yes
Number of groups	8
F	11,44
R squared	0,6958
ANOVA Table	SS	df	MS
Treatment (between columns)	14,00	7	2,000
Residual (within columns)	6,120	35	0,1749
Total	20,12	42
Bonferroni's Multiple Comparison Test	Mean Diff.	t	Significant? P < 0.05?	Summary	95% CI of diff
ctrl-young vs Sema 3F-young	-1,079	4,638	Yes	**	-1.866 to -0.2923
ctrl-young vs ctrl-middle age	-0,00000005961	0,0000002274	No	ns	-0.8863 to 0.8863
ctrl-young vs Sema 3Fmiddle age	-1,216	4,638	Yes	**	-2.102 to -0.3293
ctrl-young vs young GFP	-0,3554	1,590	No	ns	-1.111 to 0.4004
ctrl-young vs young Sema 3F-GFP	-1,369	6,126	Yes	***	-2.125 to -0.6134
ctrl-young vs middle age GFP	-0,1564	0,5967	No	ns	-1.043 to 0.7299
ctrl-young vs middle age Sema 3F-GFP	-1,322	5,045	Yes	***	-2.209 to -0.4361
Sema 3F-young vs ctrl-middle age	1,079	3,998	Yes	**	0.1663 to 1.992
Sema 3F-young vs Sema 3Fmiddle age	-0,1366	0,5060	No	ns	-1.049 to 0.7762
Sema 3F-young vs young GFP	0,7236	3,110	No	ns	-0.06310 to 1.510
Sema 3F-young vs young Sema 3F-GFP	-0,2901	1,247	No	ns	-1.077 to 0.4966
Sema 3F-young vs middle age GFP	0,9226	3,418	Yes	*	0.009876 to 1.835
Sema 3F-young vs middle age Sema 3F-GFP	-0,2434	0,9016	No	ns	-1.156 to 0.6694
ctrl-middle age vs Sema 3Fmiddle age	-1,216	4,111	Yes	**	-2.216 to -0.2157
ctrl-middle age vs young GFP	-0,3554	1,356	No	ns	-1.242 to 0.5309
ctrl-middle age vs young Sema 3F-GFP	-1,369	5,224	Yes	***	-2.256 to -0.4829
ctrl-middle age vs middle age GFP	-0,1564	0,5289	No	ns	-1.156 to 0.8435
ctrl-middle age vs middle age Sema 3F-GFP	-1,322	4,472	Yes	**	-2.322 to -0.3225
Sema 3Fmiddle age vs young GFP	0,8602	3,282	No	ns	-0.02612 to 1.746
Sema 3Fmiddle age vs young Sema 3F-GFP	-0,1536	0,5859	No	ns	-1.040 to 0.7327
Sema 3Fmiddle age vs middle age GFP	1,059	3,582	Yes	*	0.05933 to 2.059
Sema 3Fmiddle age vs middle age Sema 3F-GFP	-0,1068	0,3612	No	ns	-1.107 to 0.8931
young GFP vs young Sema 3F-GFP	-1,014	4,535	Yes	**	-1.770 to -0.2579
young GFP vs middle age GFP	0,1990	0,7594	No	ns	-0.6873 to 1.085
young GFP vs middle age Sema 3F-GFP	-0,9670	3,689	Yes	*	-1.853 to -0.08068
young Sema 3F-GFP vs middle age GFP	1,213	4,627	Yes	**	0.3265 to 2.099
young Sema 3F-GFP vs middle age Sema 3F-GFP	0,04678	0,1785	No	ns	-0.8395 to 0.9331
middle age GFP vs middle age Sema 3F-GFP	-1,166	3,943	Yes	*	-2.166 to -0.1661
