# Supplementary material for: Genetically modified macrophages accelerate myelin repair
Source: EMBO Mol Med. 2022 Jul 13;14(8):e14759. doi: 10.15252/emmm.202114759 (PMC9358396; doi:10.15252/emmm.202114759)
Supplement: Supplementary file 5 — Source Data for Figure 3 [file EMMM-14-e14759-s008.zip › Fig 3/statistics percentage Sema among Iba1.csv]

Table Analyzed	Percentage of Sema3F+/Iba1+ (Lesion+PeriLesion)
Two-way ANOVA	Ordinary
Alpha	0,05
Source of Variation	% of total variation	P value	P value summary	Significant?
Interaction	8,022	0,1427	ns	No
Dpl	35,52	<0.0001	****	Yes
Age	10,05	0,0162	*	Yes
ANOVA table	SS (Type III)	DF	MS	F (DFn, DFd)	P value
Interaction	275,2	4	68,81	F (4, 40) = 1.827	P=0.1427
Dpl	1219	2	609,3	F (2, 40) = 16.18	P<0.0001
Age	344,6	2	172,3	F (2, 40) = 4.575	P=0.0162
Residual	1507	40	37,67
Data summary
Number of columns (Age)	3
Number of rows (Dpl)	3
Number of values	49
