# Supplementary material for: Genetically modified macrophages accelerate myelin repair
Source: EMBO Mol Med. 2022 Jul 13;14(8):e14759. doi: 10.15252/emmm.202114759 (PMC9358396; doi:10.15252/emmm.202114759)
Supplement: Supplementary file 5 — Source Data for Figure 3 [file EMMM-14-e14759-s008.zip › Fig 3/young versus middle age OPC boyden.csv]

ctrl-young	Sema 3F-young		ctrl-middle age	Sema 3Fmiddle age		young GFP	young Sema 3F-GFP		middle age GFP	middle age Sema 3F-GFP
0,7151703	2,024768		1,086957	1,982609		1,829268	2,280488		1,182109	1,539936
1,801858	2,034056		0,9130435	1,817391		1,094340	1,490566		1,239617	2,332268
0,4829721			1,015625	2,398438		1,307143	2,742857		0,9417475	2,854369
1,000000	2,402439		0,984375	2,664063		0,8093923	2,290055		1,262136	2,563107
1,000000	2,450000					1,717608	3,398671
1,008403	2,210084					1,261411	2,016598
0,9915966	1,352941					1,468880	2,365145
