# Supplementary material for: Genetically modified macrophages accelerate myelin repair
Source: EMBO Mol Med. 2022 Jul 13;14(8):e14759. doi: 10.15252/emmm.202114759 (PMC9358396; doi:10.15252/emmm.202114759)
Supplement: Supplementary file 6 — Source Data for Figure 4 [file EMMM-14-e14759-s009.zip]

Archive with 7 entries (6 files):
- Fig 4/
- Fig 4/GFP in the blood.csv
- Fig 4/In vivo differentiation of transduced HSC.csv
- Fig 4/percentage total chimerism qPCR.csv
- Fig 4/statistics CD11b in vivo.csv
- Fig 4/statistics CD19 in vivo.csv
- Fig 4/statistics of GFP chimerism.csv
