# Supplementary material for: Genetically modified macrophages accelerate myelin repair
Source: EMBO Mol Med. 2022 Jul 13;14(8):e14759. doi: 10.15252/emmm.202114759 (PMC9358396; doi:10.15252/emmm.202114759)
Supplement: Supplementary file 6 — Source Data for Figure 4 [file EMMM-14-e14759-s009.zip › Fig 4/GFP in the blood.csv]

gfp	sema3F-gfp
82,000000	38,900000
87,000000	41,300000
78,900000	35,000000
76,900000	19,600000
84,500000	27,800000
82,800000	34,700000
77,700000	21,000000
	11,600000
	12,600000
67,400000	20,100000
49,900000	32,500000
66,500000	24,500000
77,200000	12,500000
31,000000	21,800000
84,300000	10,000000
	23,900000
81,000000	40,500000
76,500000	13,000000
70,300000	28,900000
78,000000	21,600000
81,800000	12,500000
87,400000	37,600000
46,100000	11,100000
68,600000	10,900000
87,400000	9,000000
