# Supplementary material for: Genetically modified macrophages accelerate myelin repair
Source: EMBO Mol Med. 2022 Jul 13;14(8):e14759. doi: 10.15252/emmm.202114759 (PMC9358396; doi:10.15252/emmm.202114759)
Supplement: Supplementary file 6 — Source Data for Figure 4 [file EMMM-14-e14759-s009.zip › Fig 4/In vivo differentiation of transduced HSC.csv]

CD 11b GFP	CD 11b Sema 3F		CD19 GFP	CD19 Sema 3F		CD3 GFP	CD3Sema3F
21,60	62,80		68,00	22,50		8,00	11,90
41,20	48,00		49,20	31,90		6,70	10,10
33,80	35,30		59,00	44,70		5,40	14,20
16,00	23,40		67,10	62,90		14,50	3,50
25,90	23,50		57,80	35,10		14,30	39,00
22,70	45,60		63,90	37,90		11,20	13,70
32,40	46,50		59,50	45,00		5,40	6,70
34,20	61,90		53,20	29,80		10,70	5,90
27,40	41,50		58,80	46,40		11,40	10,80
