# Supplementary material for: Genetically modified macrophages accelerate myelin repair
Source: EMBO Mol Med. 2022 Jul 13;14(8):e14759. doi: 10.15252/emmm.202114759 (PMC9358396; doi:10.15252/emmm.202114759)
Supplement: Supplementary file 6 — Source Data for Figure 4 [file EMMM-14-e14759-s009.zip › Fig 4/percentage total chimerism qPCR.csv]

GFP	Sema 3F
96,459660	95,762120
99,875260	95,168450
97,164110	95,381100
96,173680	97,941310
97,598130	98,345500
95,543930	96,811330
98,545250	95,723220
86,719560	67,067970
90,734990	72,468870
89,633750	87,917080
95,901420	93,727960
86,405320	93,940730
85,120760	86,841930
89,440620	91,652830
25,076080	90,403720
71,199890	84,561160
85,230220	90,807790
96,505840	61,334820
	89,146940
