# Supplementary material for: Genetically modified macrophages accelerate myelin repair
Source: EMBO Mol Med. 2022 Jul 13;14(8):e14759. doi: 10.15252/emmm.202114759 (PMC9358396; doi:10.15252/emmm.202114759)
Supplement: Supplementary file 6 — Source Data for Figure 4 [file EMMM-14-e14759-s009.zip › Fig 4/statistics CD11b in vivo.csv]

Parameter
Table Analyzed	Data 1
Column A	CD 11b GFP
vs	vs
Column B	CD 11b Sema 3F
Unpaired t test
P value	0,0145
P value summary	*
Are means signif. different? (P < 0.05)	Yes
One- or two-tailed P value?	Two-tailed
t, df	t=2.742 df=16
How big is the difference?
Mean ± SEM of column A	28.36 ± 2.588 N=9
Mean ± SEM of column B	43.17 ± 4.742 N=9
Difference between means	-14.81 ± 5.402
95% confidence interval	-26.26 to -3.358
R squared	0,3196
F test to compare variances
F,DFn, Dfd	3.356, 8, 8
P value	0,1064
P value summary	ns
Are variances significantly different?	No
