# Supplementary material for: Genetically modified macrophages accelerate myelin repair
Source: EMBO Mol Med. 2022 Jul 13;14(8):e14759. doi: 10.15252/emmm.202114759 (PMC9358396; doi:10.15252/emmm.202114759)
Supplement: Supplementary file 6 — Source Data for Figure 4 [file EMMM-14-e14759-s009.zip › Fig 4/statistics CD19 in vivo.csv]

Parameter
Table Analyzed	Data 1
Column D	CD19 GFP
vs	vs
Column E	CD19 Sema 3F
Unpaired t test
P value	0,0003
P value summary	***
Are means signif. different? (P < 0.05)	Yes
One- or two-tailed P value?	Two-tailed
t, df	t=4.521 df=16
How big is the difference?
Mean ± SEM of column D	59.61 ± 2.037 N=9
Mean ± SEM of column E	39.58 ± 3.936 N=9
Difference between means	20.03 ± 4.431
95% confidence interval	10.64 to 29.43
R squared	0,5609
F test to compare variances
F,DFn, Dfd	3.734, 8, 8
P value	0,0804
P value summary	ns
Are variances significantly different?	No
