# Supplementary material for: Genetically modified macrophages accelerate myelin repair
Source: EMBO Mol Med. 2022 Jul 13;14(8):e14759. doi: 10.15252/emmm.202114759 (PMC9358396; doi:10.15252/emmm.202114759)
Supplement: Supplementary file 6 — Source Data for Figure 4 [file EMMM-14-e14759-s009.zip › Fig 4/statistics of GFP chimerism.csv]

Parameter
Table Analyzed	Data 1
Column A	gfp
vs	vs
Column B	sema3F-gfp
Unpaired t test
P value	P<0.0001
P value summary	***
Are means signif. different? (P < 0.05)	Yes
One- or two-tailed P value?	Two-tailed
t, df	t=13.75 df=45
How big is the difference?
Mean ± SEM of column A	73.78 ± 3.095 N=22
Mean ± SEM of column B	22.92 ± 2.152 N=25
Difference between means	50.87 ± 3.698
95% confidence interval	43.41 to 58.32
R squared	0,8078
F test to compare variances
F,DFn, Dfd	1.820, 21, 24
P value	0,1585
P value summary	ns
Are variances significantly different?	No
