# Supplementary material for: Genetically modified macrophages accelerate myelin repair
Source: EMBO Mol Med. 2022 Jul 13;14(8):e14759. doi: 10.15252/emmm.202114759 (PMC9358396; doi:10.15252/emmm.202114759)
Supplement: Supplementary file 7 — Source Data for Figure 5 [file EMMM-14-e14759-s007.zip]

Archive with 37 entries (30 files):
- Fig 5/
- Fig 5/B cells 7-10-60-dpl.csv
- Fig 5/Fig 5-images/
- Fig 5/Fig 5-images/GFP-CD220/
- Fig 5/Fig 5-images/GFP-CD220/C2-MAX_sema 7d gfp mbp b220 cd45r.lif - 909 gfpmbp b220 cd45r occasional B cell and not gfp001.tif
- Fig 5/Fig 5-images/GFP-CD220/C4-MAX_sema 7d gfp mbp b220 cd45r.lif - 909 gfpmbp b220 cd45r occasional B cell and not gfp001.tif
- Fig 5/Fig 5-images/GFP-CD3/
- Fig 5/Fig 5-images/GFP-CD3/Cd3 907 sema gfp mbp cd3 lymp001.tif
- Fig 5/Fig 5-images/GFP-CD3/GFP 907 sema gfp mbp cd3 lymp001.tif
- Fig 5/Fig 5-images/GFP-IBA1/
- Fig 5/Fig 5-images/GFP-IBA1/gfp 897 MAX_sema j7 iba1.lif - 897 2-2.tif
- Fig 5/Fig 5-images/GFP-IBA1/gfp 901-MAX_sema j7 iba1.lif - 901 3-2-A.tif
- Fig 5/Fig 5-images/GFP-IBA1/Iba1 897 MAX_sema j7 iba1.lif - 897 2-2.tif
- Fig 5/Fig 5-images/GFP-IBA1/iba1 901 MAX_sema j7 iba1.lif - 901 3-2-A.tif
- Fig 5/Fig 5-images/GFP-P2Y12/
- Fig 5/Fig 5-images/GFP-P2Y12/GFP - 403 gfp 488 p2y12 647 MOG 555 IBA 594001.tif
- Fig 5/Fig 5-images/GFP-P2Y12/GFP - 907  p2y 647 gfp 488 mog 555 iba1 594001.tif
- Fig 5/Fig 5-images/GFP-P2Y12/P2Y- 907  p2y 647 gfp 488 mog 555 iba1 594001.tif
- Fig 5/Fig 5-images/GFP-P2Y12/P2Y12 - 403 gfp 488 p2y12 647 MOG 555 IBA 594001.tif
- Fig 5/Fig 5-images/illustrations GFP numbers/
- Fig 5/Fig 5-images/illustrations GFP numbers/GFP 21B gfp rb iba 594 mbp 647x40001.tif
- Fig 5/Fig 5-images/illustrations GFP numbers/GFP 24 gfp rb iba 594 mbp 647x40001.tif
- Fig 5/Fig 5-images/illustrations GFP numbers/GFP and MBP 161 5-4.tif
- Fig 5/Fig 5-images/illustrations GFP numbers/GFP and MBP- 164 best .tif
- Fig 5/Fig 5-images/illustrations GFP numbers/gfp-MAX_Sema Olig2.lif - 901 3-4A.tif
- Fig 5/Fig 5-images/illustrations GFP numbers/MAX_Sema Olig2.lif - 908 1-2 - gfp.tif
- Fig 5/Fig 5-images/illustrations GFP numbers/MAX_Sema Olig2.lif - 908 1-2 -MBP - copia.tif
- Fig 5/Fig 5-images/illustrations GFP numbers/MBP 21B gfp rb iba 594 mbp 647x40001.tif
- Fig 5/Fig 5-images/illustrations GFP numbers/MBP 24 gfp rb iba 594 mbp 647x40001.tif
- Fig 5/Fig 5-images/illustrations GFP numbers/mbp-MAX_Sema Olig2.lif - 901 3-4A.tif
- Fig 5/GFP+ cells in lesions 7-10-60 dpl.csv
- Fig 5/iba 7-10-60 dpl.csv
- Fig 5/P2Y12 7-10-60 dpl.csv
- Fig 5/percentage GFP that are B220.csv
- Fig 5/percentage GFP that are CD3 in sp cord.csv
- Fig 5/percentage GFP that are Iba+ 7-10-60 dpl.csv
- Fig 5/T cells 7-10-60 dpl.csv
