# Supplementary material for: Genetically modified macrophages accelerate myelin repair
Source: EMBO Mol Med. 2022 Jul 13;14(8):e14759. doi: 10.15252/emmm.202114759 (PMC9358396; doi:10.15252/emmm.202114759)
Supplement: Supplementary file 7 — Source Data for Figure 5 [file EMMM-14-e14759-s007.zip › Fig 5/B cells 7-10-60-dpl.csv]

gfp	sema 3f-gfp		gfp	sema 3f-gfp		gfp	sema 3f-gfp
14,225660	0,000000		0,000000	0,000000		0,000000	3,829818
			0,000000	0,000000
	4,364030		0,000000	0,000000
				0,000000
0,000000			7,142857	38,863120		0,000000	1,191041
			29,894030	0,000000
17,685340							0,000000
			0,000000
	18,120320
14,522850	24,096390
0,000000
	14,748170
0,000000
	12,569130
0,000000
