# Supplementary material for: Genetically modified macrophages accelerate myelin repair
Source: EMBO Mol Med. 2022 Jul 13;14(8):e14759. doi: 10.15252/emmm.202114759 (PMC9358396; doi:10.15252/emmm.202114759)
Supplement: Supplementary file 7 — Source Data for Figure 5 [file EMMM-14-e14759-s007.zip › Fig 5/GFP+ cells in lesions 7-10-60 dpl.csv]

gfp	sema 3f-gfp		gfp	sema 3f-gfp		gfp	sema 3f-gfp
1770,549000	559,481100	0,	793,605800	490,877800	0,	66,251050	351,148700
778,559000	1546,884000	0,	259,733500	168,847600	0,	38,132040	190,061700
1040,724000	757,950300	0,	508,684000	611,268900	0,		17,846520
936,459500	1023,161000	0,	87,127750	912,052100	0,
791,566800	652,603100		771,289900	305,048600	0,
1103,382000	366,972500		731,475400	432,890000	0,
				298,670900
