# Supplementary material for: Genetically modified macrophages accelerate myelin repair
Source: EMBO Mol Med. 2022 Jul 13;14(8):e14759. doi: 10.15252/emmm.202114759 (PMC9358396; doi:10.15252/emmm.202114759)
Supplement: Supplementary file 7 — Source Data for Figure 5 [file EMMM-14-e14759-s007.zip › Fig 5/iba 7-10-60 dpl.csv]

gfp	sema 3f-gfp		gfp	sema 3f-gfp		gfp	sema 3f-gfp
2822,654000	2258,646000	0,	1417,153000	1022,662000	0,	445,422300	851,400600
2162,634000	2772,337000	0,	649,333800	1013,086000	0,	337,825400	1112,585000
1436,652000	1616,292000	0,	1962,067000	1294,452000	0,		380,725800
2580,082000	2418,380000	0,	1620,576000	2823,019000	0,
1278,685000	2186,220000		998,139800	3755,184000	0,
1735,957000	679,660200		1536,098000	1082,225000	0,
				995,569700
