# Supplementary material for: Genetically modified macrophages accelerate myelin repair
Source: EMBO Mol Med. 2022 Jul 13;14(8):e14759. doi: 10.15252/emmm.202114759 (PMC9358396; doi:10.15252/emmm.202114759)
Supplement: Supplementary file 7 — Source Data for Figure 5 [file EMMM-14-e14759-s007.zip › Fig 5/P2Y12 7-10-60 dpl.csv]

gfp	sema 3f-gfp		gfp	sema 3f-gfp		gfp	sema 3f-gfp
141,017200	227,936800	0,	198,401500	163,625900	0,	139,127200	154,743500
49,601700	10,044700	0,	51,946700	140,706300	0,	208,837500	72,092380
0,000000	28,786090	0,	145,338300	179,785000	0,		184,414000
119,080700	124,019500	0,	34,851100	43,431050	0,
0,000000	16,315080		45,369990	28,023760	0,
49,316960	39,980010			48,098890	0,
				0,000000
