# Supplementary material for: Genetically modified macrophages accelerate myelin repair
Source: EMBO Mol Med. 2022 Jul 13;14(8):e14759. doi: 10.15252/emmm.202114759 (PMC9358396; doi:10.15252/emmm.202114759)
Supplement: Supplementary file 7 — Source Data for Figure 5 [file EMMM-14-e14759-s007.zip › Fig 5/percentage GFP that are B220.csv]

gfp	sema 3f-gfp		gfp	sema 3f-gfp		gfp	sema 3f-gfp
0,000000	0,000000		0,000000	0,000000		0,000000	0,000000
0,000000	0,000000		0,000000	0,000000		0,000000	0,000000
0,000000	0,000000		0,000000	0,000000			0,000000
0,000000	0,000000		0,000000	0,000000
0,000000	0,000000			0,000000
0,000000	0,000000			0,000000
0,000000			2,222222
			0,000000
