# Supplementary material for: Genetically modified macrophages accelerate myelin repair
Source: EMBO Mol Med. 2022 Jul 13;14(8):e14759. doi: 10.15252/emmm.202114759 (PMC9358396; doi:10.15252/emmm.202114759)
Supplement: Supplementary file 7 — Source Data for Figure 5 [file EMMM-14-e14759-s007.zip › Fig 5/percentage GFP that are CD3 in sp cord.csv]

gfp	sema 3f-gfp		gfp	sema 3f-gfp		gfp	sema 3f-gfp
3,125000	0,000000		0,9345794	0,000000		6,250000	1,515152
0,000000	0,000000		2,564103	1,869159		0,000000	0,000000
0,000000	0,000000		0,000000	0,000000			5,555555
1,090909	0,000000		0,000000	0,000000
1,503759	0,000000		0,000000	7,894737
5,084746	0,000000		0,000000	11,538460
1,190476				0,000000
