# Supplementary material for: Genetically modified macrophages accelerate myelin repair
Source: EMBO Mol Med. 2022 Jul 13;14(8):e14759. doi: 10.15252/emmm.202114759 (PMC9358396; doi:10.15252/emmm.202114759)
Supplement: Supplementary file 7 — Source Data for Figure 5 [file EMMM-14-e14759-s007.zip › Fig 5/percentage GFP that are Iba+ 7-10-60 dpl.csv]

gfp	sema 3f-gfp		gfp	sema 3f-gfp		gfp	sema 3f-gfp
90,265490	100,000000	0,	100,000000	100,000000	0,	100,000000	94,915250
84,705880	100,000000	0,	85,000000	100,000000	0,	83,333340	100,000000
97,826090	91,304340	0,	100,000000	88,235290	0,		100,000000
96,666660	93,939390	0,	100,000000	100,000000	0,
88,461540	97,500000		88,235290	100,000000	0,
93,495930	100,000000		80,000000	83,333340	0,
				83,333340
