# Supplementary material for: Genetically modified macrophages accelerate myelin repair
Source: EMBO Mol Med. 2022 Jul 13;14(8):e14759. doi: 10.15252/emmm.202114759 (PMC9358396; doi:10.15252/emmm.202114759)
Supplement: Supplementary file 7 — Source Data for Figure 5 [file EMMM-14-e14759-s007.zip › Fig 5/T cells 7-10-60 dpl.csv]

gfp	sema 3f-gfp		gfp	sema 3f-gfp		gfp	sema 3f-gfp
36,220510	35,323210	0,	5,592919	0,000000	0,	3,184379	2,626602
23,525810	23,529410	0,	5,971397	5,835387	0,
11,897680	0,000000	0,	1,710469	0,000000	0,
29,844620	0,000000	0,	41,961860	8,308719	0,
54,533200	9,895798		27,858640	34,571930	0,	0,000000	0,000000
50,720230	5,051270		21,212510	41,614940	0,
0,000000				24,605780
							1,251228
