# Supplementary material for: Genetically modified macrophages accelerate myelin repair
Source: EMBO Mol Med. 2022 Jul 13;14(8):e14759. doi: 10.15252/emmm.202114759 (PMC9358396; doi:10.15252/emmm.202114759)
Supplement: Supplementary file 8 — Source Data for Figure 6 [file EMMM-14-e14759-s006.zip]

Archive with 43 entries (35 files):
- Fig 6/
- Fig 6/casp3+ cells per section.csv
- Fig 6/cleaved caspase 3+cells per section.csv
- Fig 6/Fig 6-images/
- Fig 6/Fig 6-images/3D Olig2-GFP/
- Fig 6/Fig 6-images/3D Olig2-GFP/stacks Olig2-GFP for 3D.lif
- Fig 6/Fig 6-images/casp3olig2/
- Fig 6/Fig 6-images/casp3olig2/C3-MAX_sema 7d casp3olig2.lif - 907 ventral use 3-2 mbp555 casp3 594 olig2 647001.tif
- Fig 6/Fig 6-images/casp3olig2/C3-MAX_sema 7d casp3olig2.lif - 908 4-2 mbp555 casp3 594 olig2 647001.tif
- Fig 6/Fig 6-images/casp3olig2/C4-MAX_sema 7d casp3olig2.lif - 907 ventral use 3-2 mbp555 casp3 594 olig2 647001.tif
- Fig 6/Fig 6-images/casp3olig2/C4-MAX_sema 7d casp3olig2.lif - 908 4-2 mbp555 casp3 594 olig2 647001.tif
- Fig 6/Fig 6-images/Nkx2.2-GFP/
- Fig 6/Fig 6-images/Nkx2.2-GFP/GFP 897 NKX 594 KI67 647 MOG 555 GFP001-1.tif
- Fig 6/Fig 6-images/Nkx2.2-GFP/GFP 907b VENT NKX 594 KI67 647 MOG 555 GFP001-1.tif
- Fig 6/Fig 6-images/Nkx2.2-GFP/Nkx 897 NKX 594 KI67 647 MOG 555 GFP001-1.tif
- Fig 6/Fig 6-images/Nkx2.2-GFP/Nkx 907b VENT NKX 594 KI67 647 MOG 555 GFP001-1.tif
- Fig 6/Fig 6-images/NKX2.2-Ki67/
- Fig 6/Fig 6-images/NKX2.2-Ki67/C3-MAX_SEMA 7 D NKX 594 KI67 647 MOG 555 GFP.lif - 907 NKX 594 KI67 647 MOG 555 GFP001.tif
- Fig 6/Fig 6-images/NKX2.2-Ki67/C3-MAX_SEMA 7 D NKX 594 KI67 647 MOG 555 GFP.lif - 910b NKX 594 KI67 647 MOG 555 GFP001.tif
- Fig 6/Fig 6-images/NKX2.2-Ki67/C4-MAX_SEMA 7 D NKX 594 KI67 647 MOG 555 GFP.lif - 907 NKX 594 KI67 647 MOG 555 GFP001.tif
- Fig 6/Fig 6-images/NKX2.2-Ki67/C4-MAX_SEMA 7 D NKX 594 KI67 647 MOG 555 GFP.lif - 910b NKX 594 KI67 647 MOG 555 GFP001.tif
- Fig 6/Fig 6-images/Olig2/
- Fig 6/Fig 6-images/Olig2/mbp-MAX_Sema Olig2.lif - 901 3-4A.tif
- Fig 6/Fig 6-images/Olig2/mbp-MAX_Sema Olig2.lif - 908 1-2.tif
- Fig 6/Fig 6-images/Olig2/olig2-MAX_Sema Olig2.lif - 901 3-4A.tif
- Fig 6/Fig 6-images/Olig2/olig2-MAX_Sema Olig2.lif - 908 1-2.tif
- Fig 6/Fig 6-images/PDGFRalpha/
- Fig 6/Fig 6-images/PDGFRalpha/DAPI - 901  3-LAST PALPHA 555 MBP GFP001.tif
- Fig 6/Fig 6-images/PDGFRalpha/DAPI 897 2-2 PALPHA 555 MBP GFP002.tif
- Fig 6/Fig 6-images/PDGFRalpha/mbp 897 2-2 PALPHA 555 MBP GFP002.tif
- Fig 6/Fig 6-images/PDGFRalpha/MBP 901  3-LAST PALPHA 555 MBP GFP001.tif
- Fig 6/Fig 6-images/PDGFRalpha/palpha - 901  3-LAST PALPHA 555 MBP GFP001.tif
- Fig 6/Fig 6-images/PDGFRalpha/palpha-897 2-2 PALPHA 555 MBP GFP002.tif
- Fig 6/Nkx 2 positive cells.csv
- Fig 6/Nkx+Ki67+ cells.csv
- Fig 6/Olig2 statistics.csv
- Fig 6/Olig2.csv
- Fig 6/P alpha statistics.csv
- Fig 6/p alpha.csv
- Fig 6/percentage Nkx that are Ki67+.csv
- Fig 6/statistics Nkx 2.csv
- Fig 6/statistics Nkx+Ki67+.csv
- Fig 6/statistics percentage Nkx that are Ki67+.csv
