# Supplementary material for: Genetically modified macrophages accelerate myelin repair
Source: EMBO Mol Med. 2022 Jul 13;14(8):e14759. doi: 10.15252/emmm.202114759 (PMC9358396; doi:10.15252/emmm.202114759)
Supplement: Supplementary file 8 — Source Data for Figure 6 [file EMMM-14-e14759-s006.zip › Fig 6/casp3+ cells per section.csv]

gfp	sema
2,000000	0,000000
	0,000000
1,000000
	1,660000
0,000000
	0,000000
0,000000
	0,000000
0,000000
	0,500000
0,500000
