# Supplementary material for: Genetically modified macrophages accelerate myelin repair
Source: EMBO Mol Med. 2022 Jul 13;14(8):e14759. doi: 10.15252/emmm.202114759 (PMC9358396; doi:10.15252/emmm.202114759)
Supplement: Supplementary file 8 — Source Data for Figure 6 [file EMMM-14-e14759-s006.zip › Fig 6/Nkx 2 positive cells.csv]

gfp	sema
238,587600	315,976800
62,437560
	417,710900
188,290800	464,185200
202,238100	345,904500
154,051600
	260,824200
40,911510
17,393420	117,996400
