# Supplementary material for: Genetically modified macrophages accelerate myelin repair
Source: EMBO Mol Med. 2022 Jul 13;14(8):e14759. doi: 10.15252/emmm.202114759 (PMC9358396; doi:10.15252/emmm.202114759)
Supplement: Supplementary file 8 — Source Data for Figure 6 [file EMMM-14-e14759-s006.zip › Fig 6/Nkx+Ki67+ cells.csv]

gfp	sema
15,905840	33,260720
10,406260
	52,213870
12,552720	29,011580
13,482540	49,414930
102,701000	0,000000
	29,499110
0,000000
0,000000
