# Supplementary material for: Genetically modified macrophages accelerate myelin repair
Source: EMBO Mol Med. 2022 Jul 13;14(8):e14759. doi: 10.15252/emmm.202114759 (PMC9358396; doi:10.15252/emmm.202114759)
Supplement: Supplementary file 8 — Source Data for Figure 6 [file EMMM-14-e14759-s006.zip › Fig 6/Olig2.csv]

7dpl gfp	7dpl sema 3F		10dpl gfp	10dpl sema 3F
44,210620	262,846600	0,	502,216300	770,195300
68,529260	546,126700	0,	700,402700	354,582000
188,786100	382,606400	0,	259,689700	696,563600
	374,011500	0,
49,024410	158,043900	0,		515,933200
320,602700	458,432000	0,
119,372100	336,860000	0,	168,957000	482,611800
	712,250700		270,343300
				937,406800
