# Supplementary material for: Genetically modified macrophages accelerate myelin repair
Source: EMBO Mol Med. 2022 Jul 13;14(8):e14759. doi: 10.15252/emmm.202114759 (PMC9358396; doi:10.15252/emmm.202114759)
Supplement: Supplementary file 8 — Source Data for Figure 6 [file EMMM-14-e14759-s006.zip › Fig 6/p alpha.csv]

7dpl gfp	7dpl sema 3F		10dpl gfp	10dpl sema 3F
121,002300	361,576500		239,177200	333,976600
39,460960	334,678600		219,442600	244,861700
167,546300	303,920600		136,770800	513,652300
	419,265200		29,499400	728,669900
	254,338400		54,848620	96,425040
113,872900	204,490600		90,994570	80,900540
116,977300	264,911900			322,893100
	146,376200
