# Supplementary material for: Genetically modified macrophages accelerate myelin repair
Source: EMBO Mol Med. 2022 Jul 13;14(8):e14759. doi: 10.15252/emmm.202114759 (PMC9358396; doi:10.15252/emmm.202114759)
Supplement: Supplementary file 8 — Source Data for Figure 6 [file EMMM-14-e14759-s006.zip › Fig 6/percentage Nkx that are Ki67+.csv]

gfp	sema
6,666667	10,526320
16,666670
	12,500000
6,666667	6,250000
6,666667	14,285710
66,666660	0,000000
	25,000000
0,000000
0,000000
