# Supplementary material for: Genetically modified macrophages accelerate myelin repair
Source: EMBO Mol Med. 2022 Jul 13;14(8):e14759. doi: 10.15252/emmm.202114759 (PMC9358396; doi:10.15252/emmm.202114759)
Supplement: Supplementary file 8 — Source Data for Figure 6 [file EMMM-14-e14759-s006.zip › Fig 6/statistics Nkx 2.csv]

Parameter
Table Analyzed	Data Table-1
Column A	gfp
vs	vs
Column B	sema
Mann Whitney test
P value	0,0140
Exact or approximate P value?	Exact
P value summary	*
Are medians signif. different? (P < 0.05)	Yes
One- or two-tailed P value?	Two-tailed
Sum of ranks in column A,B	32 , 59
Mann-Whitney U	4,000
