# Supplementary material for: Genetically modified macrophages accelerate myelin repair
Source: EMBO Mol Med. 2022 Jul 13;14(8):e14759. doi: 10.15252/emmm.202114759 (PMC9358396; doi:10.15252/emmm.202114759)
Supplement: Supplementary file 9 — Source Data for Figure 7 [file EMMM-14-e14759-s001.zip]

Archive with 14 entries (12 files):
- Fig 7/
- Fig 7/APC.csv
- Fig 7/Fig 7-images/
- Fig 7/Fig 7-images/26 feb a4-004.bmp
- Fig 7/Fig 7-images/26 feb a4-005 .bmp
- Fig 7/Fig 7-images/5Mar_c-2-034_SA-MAG_X3000 (2).bmp
- Fig 7/Fig 7-images/5Mar_d-3-034_SA-MAG_X3000 .bmp
- Fig 7/Fig 7-images/APC 304 gfp488 apc 594 olig2 647 mbp 546001-1.tif
- Fig 7/Fig 7-images/APC 313 gfp488 apc 594 olig2 647 mbp 546002-2.tif
- Fig 7/percentage REM axons.csv
- Fig 7/statistics 2 percentage rem axons.csv
- Fig 7/statistics APC 10dpl.csv
- Fig 7/statistics APC 7 dpl.csv
- Fig 7/statistics percentage REM axons.csv
