# Supplementary material for: Genetically modified macrophages accelerate myelin repair
Source: EMBO Mol Med. 2022 Jul 13;14(8):e14759. doi: 10.15252/emmm.202114759 (PMC9358396; doi:10.15252/emmm.202114759)
Supplement: Supplementary file 9 — Source Data for Figure 7 [file EMMM-14-e14759-s001.zip › Fig 7/APC.csv]

gfp J7	sema3f-gfp j7		gfp j10	sema3f-gfp j10
0,000000	27,818350	0,	62,888690	307,612600
0,000000	229,363100	0,	0,000000	81,422170
0,000000	190,476200	0,	0,000000	295,218000
	185,597600	0,		134,666200
30,472940	187,758200		43,116460	364,188200
63,799920			225,276000	340,667100
	178,896200		77,240950
0,000000
				766,969200
0,000000
	59,640250
