# Supplementary material for: Genetically modified macrophages accelerate myelin repair
Source: EMBO Mol Med. 2022 Jul 13;14(8):e14759. doi: 10.15252/emmm.202114759 (PMC9358396; doi:10.15252/emmm.202114759)
Supplement: Supplementary file 9 — Source Data for Figure 7 [file EMMM-14-e14759-s001.zip › Fig 7/percentage REM axons.csv]

GFP	Sema3F-GFP
4,016064	19,565220
0,000000	8,823529
3,061224	24,615390
1,948052	17,500000
0,000000	10,752690
3,700000	1,694915
