# Supplementary material for: Genetically modified macrophages accelerate myelin repair
Source: EMBO Mol Med. 2022 Jul 13;14(8):e14759. doi: 10.15252/emmm.202114759 (PMC9358396; doi:10.15252/emmm.202114759)
Supplement: Supplementary file 9 — Source Data for Figure 7 [file EMMM-14-e14759-s001.zip › Fig 7/statistics 2 percentage rem axons.csv]

Parameter
Table Analyzed	Data 1
Column A	GFP
vs	vs
Column B	Sema3F-GFP
Unpaired t test
P value	0,0070
P value summary	**
Are means signif. different? (P < 0.05)	Yes
One- or two-tailed P value?	Two-tailed
t, df	t=3.377 df=10
How big is the difference?
Mean ± SEM of column A	2.121 ± 0.7302 N=6
Mean ± SEM of column B	13.83 ± 3.389 N=6
Difference between means	-11.70 ± 3.466
95% confidence interval	-19.43 to -3.981
R squared	0,5327
F test to compare variances
F,DFn, Dfd	21.54, 5, 5
P value	0,0043
P value summary	**
Are variances significantly different?	Yes
