# Supplementary material for: Genetically modified macrophages accelerate myelin repair
Source: EMBO Mol Med. 2022 Jul 13;14(8):e14759. doi: 10.15252/emmm.202114759 (PMC9358396; doi:10.15252/emmm.202114759)
Supplement: Supplementary file 9 — Source Data for Figure 7 [file EMMM-14-e14759-s001.zip › Fig 7/statistics APC 10dpl.csv]

Parameter
Table Analyzed	Data 2
Column D	gfp j10
vs	vs
Column E	sema3f-gfp j10
Mann Whitney test
P value	0,0081
Exact or approximate P value?	Gaussian Approximation
P value summary	**
Are medians signif. different? (P < 0.05)	Yes
One- or two-tailed P value?	Two-tailed
Sum of ranks in column D,E	23 , 68
Mann-Whitney U	2,000
